# Supplementary material for: The Formation of Neochromosomes during Experimental Evolution in the Yeast Saccharomyces cerevisiae
Source: Genes (Basel). 2021 Oct 23;12(11):1678. doi: 10.3390/genes12111678 (PMC8619081; doi:10.3390/genes12111678)
Supplement: Supplementary file 1 [file genes-12-01678-s001.zip]

Archive with 1 entries (1 files):
- genes-1409691-supplementary.pdf
